# Supplementary material for: Chronic Community Exposure to Environmental Metal Mixtures Is Associated with Selected Cytokines in the Navajo Birth Cohort Study (NBCS)
Source: Int J Environ Res Public Health. 2022 Nov 13;19(22):14939. doi: 10.3390/ijerph192214939 (PMC9690552; doi:10.3390/ijerph192214939)
Supplement: Supplementary file 1 [file ijerph-19-14939-s001.zip]

Archive with 1 entries (1 files):
- ijerph-2011002-supplementary.pdf
